# Supplementary material for: The dataset of the CLU lichen herbarium (Calabria, Italy)
Source: Biodivers Data J. 2024 Mar 8;12:e116965. doi: 10.3897/BDJ.12.e116965 (PMC10944559; doi:10.3897/BDJ.12.e116965)
Supplement: Supplementary material 1 — Table of specimens and taxa in the dataset [file bdj-12-e116965-s001.tsv]

kingdom	phylum	class	order	family	genus	number of taxa	number of specimens
Fungi	Ascomycota	Arthoniomycetes	Arthoniales	Arthoniaceae	Arthonia	31	258
Fungi	Ascomycota	Arthoniomycetes	Arthoniales	Arthoniaceae	Arthothelium	3	10
Fungi	Ascomycota	Arthoniomycetes	Arthoniales	Arthoniaceae	Bryostigma	4	91
Fungi	Ascomycota	Arthoniomycetes	Arthoniales	Arthoniaceae	Coniocarpon	2	97
Fungi	Ascomycota	Arthoniomycetes	Arthoniales	Arthoniaceae	Cryptothecia	1	1
Fungi	Ascomycota	Arthoniomycetes	Arthoniales	Arthoniaceae	Diarthonis	1	64
Fungi	Ascomycota	Arthoniomycetes	Arthoniales	Arthoniaceae	Felipes	1	2
Fungi	Ascomycota	Arthoniomycetes	Arthoniales	Arthoniaceae	Herpothallon	1	2
Fungi	Ascomycota	Arthoniomycetes	Arthoniales	Arthoniaceae	Inoderma	1	14
Fungi	Ascomycota	Arthoniomycetes	Arthoniales	Arthoniaceae	Myriostigma	1	2
Fungi	Ascomycota	Arthoniomycetes	Arthoniales	Arthoniaceae	Naevia	1	20
Fungi	Ascomycota	Arthoniomycetes	Arthoniales	Arthoniaceae	Pachnolepia	1	18
Fungi	Ascomycota	Arthoniomycetes	Arthoniales	Arthoniaceae	Stirtonia	1	1
Fungi	Ascomycota	Arthoniomycetes	Arthoniales	Chrysotrichaceae	Chrysothrix	2	29
Fungi	Ascomycota	Arthoniomycetes	Arthoniales	Incertae sedis	Trichophyma	1	1
Fungi	Ascomycota	Arthoniomycetes	Arthoniales	Lecanographaceae	Alyxoria	6	61
Fungi	Ascomycota	Arthoniomycetes	Arthoniales	Lecanographaceae	Lecanographa	2	50
Fungi	Ascomycota	Arthoniomycetes	Arthoniales	Lecanographaceae	Plectocarpon	2	8
Fungi	Ascomycota	Arthoniomycetes	Arthoniales	Opegraphaceae	Fouragea	1	8
Fungi	Ascomycota	Arthoniomycetes	Arthoniales	Opegraphaceae	Opegrapha	12	357
Fungi	Ascomycota	Arthoniomycetes	Arthoniales	Roccellaceae	Bactrospora	3	31
Fungi	Ascomycota	Arthoniomycetes	Arthoniales	Roccellaceae	Dendrographa	1	66
Fungi	Ascomycota	Arthoniomycetes	Arthoniales	Roccellaceae	Dirina	4	26
Fungi	Ascomycota	Arthoniomycetes	Arthoniales	Roccellaceae	Enterographa	6	188
Fungi	Ascomycota	Arthoniomycetes	Arthoniales	Roccellaceae	Lecanactis	3	15
Fungi	Ascomycota	Arthoniomycetes	Arthoniales	Roccellaceae	Mazosia	4	7
Fungi	Ascomycota	Arthoniomycetes	Arthoniales	Roccellaceae	Ocellomma	1	2
Fungi	Ascomycota	Arthoniomycetes	Arthoniales	Roccellaceae	Paralecanographa	1	15
Fungi	Ascomycota	Arthoniomycetes	Arthoniales	Roccellaceae	Pseudoschismatomma	1	22
Fungi	Ascomycota	Arthoniomycetes	Arthoniales	Roccellaceae	Roccella	7	60
Fungi	Ascomycota	Arthoniomycetes	Arthoniales	Roccellaceae	Schismatomma	2	20
Fungi	Ascomycota	Arthoniomycetes	Arthoniales	Roccellaceae	Syncesia	1	8
Fungi	Ascomycota	Arthoniomycetes	Arthoniales	Roccellographaceae	Roccellographa	1	2
Fungi	Ascomycota	Arthoniomycetes	Lichenostigmatales	Phaeococcomycetaceae	Lichenostigma	7	17
Fungi	Ascomycota	Arthoniomycetes	Lichenostigmatales	Phaeococcomycetaceae	Phaeosporobolus	1	1
Fungi	Ascomycota	Candelariomycetes	Candelariales	Candelariaceae	Candelaria	1	57
Fungi	Ascomycota	Candelariomycetes	Candelariales	Candelariaceae	Candelariella	7	90
Fungi	Ascomycota	Candelariomycetes	Candelariales	Candelariaceae	Candelina	1	1
Fungi	Ascomycota	Candelariomycetes	Candelariales	Pycnoraceae	Pycnora	1	2
Fungi	Ascomycota	Coniocybomycetes	Coniocybales	Coniocybaceae	Chaenotheca	15	882
Fungi	Ascomycota	Coniocybomycetes	Coniocybales	Coniocybaceae	Sclerophora	2	63
Fungi	Ascomycota	Dothideomycetes	Abrothallales	Abrothallaceae	Abrothallus	3	9
Fungi	Ascomycota	Dothideomycetes	Capnodiales	Cladosporiaceae	Cladosporium	1	4
Fungi	Ascomycota	Dothideomycetes	Capnodiales	Cystocoleaceae	Cystocoleus	1	12
Fungi	Ascomycota	Dothideomycetes	Collemopsidiales	Xanthopyreniaceae	Pyrenocollema	1	4
Fungi	Ascomycota	Dothideomycetes	Collemopsidiales	Xanthopyreniaceae	Zwackhiomyces	1	1
Fungi	Ascomycota	Dothideomycetes	Dothideales	Incertae sedis	Buelliella	1	1
Fungi	Ascomycota	Dothideomycetes	Dothideales	Incertae sedis	Endococcus	3	3
Fungi	Ascomycota	Dothideomycetes	Eremithallales	Melaspileaceae	Melaspilea	3	4
Fungi	Ascomycota	Dothideomycetes	Hysteriales	Hysteriaceae	Encephalographa	1	12
Fungi	Ascomycota	Dothideomycetes	Incertae sedis	Incertae sedis	Phaeospora	1	1
Fungi	Ascomycota	Dothideomycetes	Incertae sedis	Pseudoperisporiaceae	Wentiomyces	1	21
Fungi	Ascomycota	Dothideomycetes	Lichenoconiales	Lichenoconiaceae	Lichenoconium	6	14
Fungi	Ascomycota	Dothideomycetes	Lichenotheliales	Lichenotheliaceae	Lichenothelia	2	3
Fungi	Ascomycota	Dothideomycetes	Microthyriales	Incertae sedis	Hansfordiellopsis	1	54
Fungi	Ascomycota	Dothideomycetes	Microthyriales	Microthyriaceae	Lichenopeltella	1	4
Fungi	Ascomycota	Dothideomycetes	Monoblastiales	Monoblastiaceae	Acrocordia	6	106
Fungi	Ascomycota	Dothideomycetes	Monoblastiales	Monoblastiaceae	Anisomeridium	3	29
Fungi	Ascomycota	Dothideomycetes	Monoblastiales	Monoblastiaceae	Caprettia	1	1
Fungi	Ascomycota	Dothideomycetes	Mycosphaerellales	Mycosphaerellaceae	Sphaerellothecium	2	3
Fungi	Ascomycota	Dothideomycetes	Mycosphaerellales	Mycosphaerellaceae	Stigmidium	6	8
Fungi	Ascomycota	Dothideomycetes	Mycosphaerellales	Teratosphaeriaceae	Xanthoriicola	1	28
Fungi	Ascomycota	Dothideomycetes	Mytilinidiales	Mytilinidiaceae	Taeniolella	2	7
Fungi	Ascomycota	Dothideomycetes	Pleosporales	Cucurbitariaceae	Pyrenochaeta	1	3
Fungi	Ascomycota	Dothideomycetes	Pleosporales	Dacampiaceae	Dacampia	1	6
Fungi	Ascomycota	Dothideomycetes	Pleosporales	Dacampiaceae	Eopyrenula	1	4
Fungi	Ascomycota	Dothideomycetes	Pleosporales	Didymellaceae	Microsphaeropsis	1	2
Fungi	Ascomycota	Dothideomycetes	Pleosporales	Didymellaceae	Phoma	2	35
Fungi	Ascomycota	Dothideomycetes	Pleosporales	Incertae sedis	Milospium	2	8
Fungi	Ascomycota	Dothideomycetes	Pleosporales	Incertae sedis	Vouauxiella	2	12
Fungi	Ascomycota	Dothideomycetes	Pleosporales	Naetrocymbaceae	Leptorhaphis	1	2
Fungi	Ascomycota	Dothideomycetes	Pleosporales	Naetrocymbaceae	Naetrocymbe	5	35
Fungi	Ascomycota	Dothideomycetes	Pleosporales	Naetrocymbaceae	Tomasellia	2	26
Fungi	Ascomycota	Dothideomycetes	Pleosporales	Phaeosphaeriaceae	Didymocyrtis	4	9
Fungi	Ascomycota	Dothideomycetes	Strigulales	Strigulaceae	Dichoporis	1	45
Fungi	Ascomycota	Dothideomycetes	Strigulales	Strigulaceae	Phyllocharis	1	4
Fungi	Ascomycota	Dothideomycetes	Strigulales	Strigulaceae	Phylloporis	1	2
Fungi	Ascomycota	Dothideomycetes	Strigulales	Strigulaceae	Puiggariella	1	2
Fungi	Ascomycota	Dothideomycetes	Strigulales	Strigulaceae	Racoplaca	2	5
Fungi	Ascomycota	Dothideomycetes	Strigulales	Strigulaceae	Strigula	9	268
Fungi	Ascomycota	Dothideomycetes	Strigulales	Strigulaceae	Swinscowia	3	11
Fungi	Ascomycota	Dothideomycetes	Trypetheliales	Polycoccaceae	Clypeococcum	1	4
Fungi	Ascomycota	Dothideomycetes	Trypetheliales	Polycoccaceae	Polycoccum	2	2
Fungi	Ascomycota	Dothideomycetes	Trypetheliales	Trypetheliaceae	Alloarthopyrenia	1	9
Fungi	Ascomycota	Dothideomycetes	Trypetheliales	Trypetheliaceae	Arthopyrenia	4	11
Fungi	Ascomycota	Dothideomycetes	Tubeufiales	Tubeufiaceae	Lichenotubeufia	1	1
Fungi	Ascomycota	Eurotiomycetes	Chaetothyriales	Incertae sedis	Lichenodiplis	1	3
Fungi	Ascomycota	Eurotiomycetes	Chaetothyriales	Microtheliopsidaceae	Microtheliopsis	1	2
Fungi	Ascomycota	Eurotiomycetes	Mycocaliciales	Mycocaliciaceae	Asterophoma	2	4
Fungi	Ascomycota	Eurotiomycetes	Mycocaliciales	Mycocaliciaceae	Chaenothecopsis	11	181
Fungi	Ascomycota	Eurotiomycetes	Mycocaliciales	Mycocaliciaceae	Mycocalicium	1	16
Fungi	Ascomycota	Eurotiomycetes	Mycocaliciales	Mycocaliciaceae	Phaeocalicium	3	12
Fungi	Ascomycota	Eurotiomycetes	Mycocaliciales	Mycocaliciaceae	Stenocybe	3	7
Fungi	Ascomycota	Eurotiomycetes	Mycocaliciales	Sphinctrinaceae	Pyrgidium	1	2
Fungi	Ascomycota	Eurotiomycetes	Mycocaliciales	Sphinctrinaceae	Sphinctrina	3	49
Fungi	Ascomycota	Eurotiomycetes	Phaeomoniellales	Celotheliaceae	Celothelium	1	3
Fungi	Ascomycota	Eurotiomycetes	Pyrenulales	Pyrenulaceae	Lithothelium	1	8
Fungi	Ascomycota	Eurotiomycetes	Pyrenulales	Pyrenulaceae	Pyrenula	12	144
Fungi	Ascomycota	Eurotiomycetes	Sclerococcales	Sclerococcaceae	Sclerococcum	5	7
Fungi	Ascomycota	Eurotiomycetes	Verrucariales	Verrucariaceae	Agonimia	2	19
Fungi	Ascomycota	Eurotiomycetes	Verrucariales	Verrucariaceae	Anthracocarpon	1	7
Fungi	Ascomycota	Eurotiomycetes	Verrucariales	Verrucariaceae	Bagliettoa	3	10
Fungi	Ascomycota	Eurotiomycetes	Verrucariales	Verrucariaceae	Catapyrenium	6	77
Fungi	Ascomycota	Eurotiomycetes	Verrucariales	Verrucariaceae	Clavascidium	1	1
Fungi	Ascomycota	Eurotiomycetes	Verrucariales	Verrucariaceae	Dermatocarpon	4	65
Fungi	Ascomycota	Eurotiomycetes	Verrucariales	Verrucariaceae	Endocarpon	4	29
Fungi	Ascomycota	Eurotiomycetes	Verrucariales	Verrucariaceae	Heteroplacidium	1	3
Fungi	Ascomycota	Eurotiomycetes	Verrucariales	Verrucariaceae	Hydropunctaria	1	1
Fungi	Ascomycota	Eurotiomycetes	Verrucariales	Verrucariaceae	Muellerella	2	3
Fungi	Ascomycota	Eurotiomycetes	Verrucariales	Verrucariaceae	Nesothele	1	7
Fungi	Ascomycota	Eurotiomycetes	Verrucariales	Verrucariaceae	Normandina	1	34
Fungi	Ascomycota	Eurotiomycetes	Verrucariales	Verrucariaceae	Phylloblastia	1	7
Fungi	Ascomycota	Eurotiomycetes	Verrucariales	Verrucariaceae	Placidiopsis	1	29
Fungi	Ascomycota	Eurotiomycetes	Verrucariales	Verrucariaceae	Placocarpus	1	7
Fungi	Ascomycota	Eurotiomycetes	Verrucariales	Verrucariaceae	Placopyrenium	2	12
Fungi	Ascomycota	Eurotiomycetes	Verrucariales	Verrucariaceae	Polyblastia	3	17
Fungi	Ascomycota	Eurotiomycetes	Verrucariales	Verrucariaceae	Psoroglaena	1	1
Fungi	Ascomycota	Eurotiomycetes	Verrucariales	Verrucariaceae	Staurothele	4	9
Fungi	Ascomycota	Eurotiomycetes	Verrucariales	Verrucariaceae	Telogalla	1	43
Fungi	Ascomycota	Eurotiomycetes	Verrucariales	Verrucariaceae	Thelidium	3	7
Fungi	Ascomycota	Eurotiomycetes	Verrucariales	Verrucariaceae	Verrucaria	8	18
Fungi	Ascomycota	Incertae sedis	Incertae sedis	Incertae sedis	Ampullifera	1	27
Fungi	Ascomycota	Incertae sedis	Incertae sedis	Incertae sedis	Calongeomyces	1	2
Fungi	Ascomycota	Incertae sedis	Incertae sedis	Incertae sedis	Incertae sedis	7	62
Fungi	Ascomycota	Incertae sedis	Incertae sedis	Incertae sedis	Intralichen	4	15
Fungi	Ascomycota	Incertae sedis	Incertae sedis	Incertae sedis	Lambinonia	1	2
Fungi	Ascomycota	Incertae sedis	Incertae sedis	Incertae sedis	Minutoexcipula	1	3
Fungi	Ascomycota	Incertae sedis	Thelocarpales	Thelocarpaceae	Thelocarpon	4	18
Fungi	Ascomycota	Incertae sedis	Vezdaeales	Vezdaeaceae	Vezdaea	1	2
Fungi	Ascomycota	Lecanoromycetes	Acarosporales	Acarosporaceae	Acarospora	16	95
Fungi	Ascomycota	Lecanoromycetes	Acarosporales	Acarosporaceae	Myriospora	1	6
Fungi	Ascomycota	Lecanoromycetes	Acarosporales	Acarosporaceae	Pleopsidium	2	9
Fungi	Ascomycota	Lecanoromycetes	Acarosporales	Acarosporaceae	Polysporina	2	8
Fungi	Ascomycota	Lecanoromycetes	Acarosporales	Acarosporaceae	Sarcogyne	2	13
Fungi	Ascomycota	Lecanoromycetes	Arctomiales	Arctomiaceae	Arctomia	1	1
Fungi	Ascomycota	Lecanoromycetes	Baeomycetales	Baeomycetaceae	Baeomyces	2	27
Fungi	Ascomycota	Lecanoromycetes	Baeomycetales	Baeomycetaceae	Phyllobaeis	1	1
Fungi	Ascomycota	Lecanoromycetes	Baeomycetales	Trapeliaceae	Lambiella	1	7
Fungi	Ascomycota	Lecanoromycetes	Baeomycetales	Trapeliaceae	Placopsis	1	2
Fungi	Ascomycota	Lecanoromycetes	Baeomycetales	Trapeliaceae	Placynthiella	1	22
Fungi	Ascomycota	Lecanoromycetes	Baeomycetales	Trapeliaceae	Trapelia	1	27
Fungi	Ascomycota	Lecanoromycetes	Baeomycetales	Trapeliaceae	Trapeliopsis	6	25
Fungi	Ascomycota	Lecanoromycetes	Baeomycetales	Xylographaceae	Xylographa	4	32
Fungi	Ascomycota	Lecanoromycetes	Caliciales	Caliciaceae	Acolium	3	90
Fungi	Ascomycota	Lecanoromycetes	Caliciales	Caliciaceae	Amandinea	1	4
Fungi	Ascomycota	Lecanoromycetes	Caliciales	Caliciaceae	Buellia	10	53
Fungi	Ascomycota	Lecanoromycetes	Caliciales	Caliciaceae	Calicium	16	854
Fungi	Ascomycota	Lecanoromycetes	Caliciales	Caliciaceae	Diploicia	2	37
Fungi	Ascomycota	Lecanoromycetes	Caliciales	Caliciaceae	Diplotomma	4	25
Fungi	Ascomycota	Lecanoromycetes	Caliciales	Caliciaceae	Dirinaria	2	3
Fungi	Ascomycota	Lecanoromycetes	Caliciales	Caliciaceae	Pseudothelomma	1	20
Fungi	Ascomycota	Lecanoromycetes	Caliciales	Caliciaceae	Thelomma	1	1
Fungi	Ascomycota	Lecanoromycetes	Caliciales	Physciaceae	Anaptychia	2	75
Fungi	Ascomycota	Lecanoromycetes	Caliciales	Physciaceae	Coscinocladium	1	4
Fungi	Ascomycota	Lecanoromycetes	Caliciales	Physciaceae	Helmutiopsis	1	3
Fungi	Ascomycota	Lecanoromycetes	Caliciales	Physciaceae	Heterodermia	1	1
Fungi	Ascomycota	Lecanoromycetes	Caliciales	Physciaceae	Hyperphyscia	1	45
Fungi	Ascomycota	Lecanoromycetes	Caliciales	Physciaceae	Kurokawia	1	13
Fungi	Ascomycota	Lecanoromycetes	Caliciales	Physciaceae	Leucodermia	1	12
Fungi	Ascomycota	Lecanoromycetes	Caliciales	Physciaceae	Phaeophyscia	9	52
Fungi	Ascomycota	Lecanoromycetes	Caliciales	Physciaceae	Physcia	13	230
Fungi	Ascomycota	Lecanoromycetes	Caliciales	Physciaceae	Physciella	3	8
Fungi	Ascomycota	Lecanoromycetes	Caliciales	Physciaceae	Physconia	6	51
Fungi	Ascomycota	Lecanoromycetes	Caliciales	Physciaceae	Poeltonia	2	71
Fungi	Ascomycota	Lecanoromycetes	Caliciales	Physciaceae	Rinodina	20	99
Fungi	Ascomycota	Lecanoromycetes	Caliciales	Physciaceae	Tornabea	1	3
Fungi	Ascomycota	Lecanoromycetes	Gyalectales	Gyalectaceae	Gyalecta	12	166
Fungi	Ascomycota	Lecanoromycetes	Gyalectales	Gyalectaceae	Neopetractis	1	4
Fungi	Ascomycota	Lecanoromycetes	Gyalectales	Gyalectaceae	Pachyphiale	2	25
Fungi	Ascomycota	Lecanoromycetes	Gyalectales	Gyalectaceae	Ramonia	3	4
Fungi	Ascomycota	Lecanoromycetes	Hymeneliales	Hymeneliaceae	Hymenelia	2	2
Fungi	Ascomycota	Lecanoromycetes	Lecanorales	Aphanopsidaceae	Aphanopsis	1	1
Fungi	Ascomycota	Lecanoromycetes	Lecanorales	Biatorellaceae	Piccolia	1	23
Fungi	Ascomycota	Lecanoromycetes	Lecanorales	Byssolomataceae	Aquacidia	1	10
Fungi	Ascomycota	Lecanoromycetes	Lecanorales	Byssolomataceae	Badimiella	1	3
Fungi	Ascomycota	Lecanoromycetes	Lecanorales	Byssolomataceae	Bapalmuia	1	1
Fungi	Ascomycota	Lecanoromycetes	Lecanorales	Byssolomataceae	Brasilicia	1	2
Fungi	Ascomycota	Lecanoromycetes	Lecanorales	Byssolomataceae	Byssoloma	9	767
Fungi	Ascomycota	Lecanoromycetes	Lecanorales	Byssolomataceae	Calopadia	6	18
Fungi	Ascomycota	Lecanoromycetes	Lecanorales	Byssolomataceae	Eugeniella	3	6
Fungi	Ascomycota	Lecanoromycetes	Lecanorales	Byssolomataceae	Fellhanera	8	580
Fungi	Ascomycota	Lecanoromycetes	Lecanorales	Byssolomataceae	Fellhaneropsis	2	46
Fungi	Ascomycota	Lecanoromycetes	Lecanorales	Byssolomataceae	Lasioloma	1	3
Fungi	Ascomycota	Lecanoromycetes	Lecanorales	Byssolomataceae	Loflammia	1	1
Fungi	Ascomycota	Lecanoromycetes	Lecanorales	Byssolomataceae	Logilvia	1	1
Fungi	Ascomycota	Lecanoromycetes	Lecanorales	Byssolomataceae	Micarea	11	62
Fungi	Ascomycota	Lecanoromycetes	Lecanorales	Byssolomataceae	Podotara	1	2
Fungi	Ascomycota	Lecanoromycetes	Lecanorales	Byssolomataceae	Scutula	3	6
Fungi	Ascomycota	Lecanoromycetes	Lecanorales	Byssolomataceae	Sporopodium	1	3
Fungi	Ascomycota	Lecanoromycetes	Lecanorales	Byssolomataceae	Tapellaria	6	9
Fungi	Ascomycota	Lecanoromycetes	Lecanorales	Carbonicolaceae	Carbonicola	3	6
Fungi	Ascomycota	Lecanoromycetes	Lecanorales	Catillariaceae	Catillaria	6	42
Fungi	Ascomycota	Lecanoromycetes	Lecanorales	Catillariaceae	Placolecis	1	9
Fungi	Ascomycota	Lecanoromycetes	Lecanorales	Catillariaceae	Solenopsora	5	25
Fungi	Ascomycota	Lecanoromycetes	Lecanorales	Cladoniaceae	Cladia	1	1
Fungi	Ascomycota	Lecanoromycetes	Lecanorales	Cladoniaceae	Cladonia	55	503
Fungi	Ascomycota	Lecanoromycetes	Lecanorales	Cladoniaceae	Pulchrocladia	1	2
Fungi	Ascomycota	Lecanoromycetes	Lecanorales	Cladoniaceae	Rexiella	1	2
Fungi	Ascomycota	Lecanoromycetes	Lecanorales	Haematommataceae	Haematomma	1	7
Fungi	Ascomycota	Lecanoromycetes	Lecanorales	Lecanoraceae	Adelolecia	1	14
Fungi	Ascomycota	Lecanoromycetes	Lecanorales	Lecanoraceae	Carbonea	2	7
Fungi	Ascomycota	Lecanoromycetes	Lecanorales	Lecanoraceae	Glaucomaria	7	15
Fungi	Ascomycota	Lecanoromycetes	Lecanorales	Lecanoraceae	Lecanora	20	115
Fungi	Ascomycota	Lecanoromycetes	Lecanorales	Lecanoraceae	Lecidella	7	46
Fungi	Ascomycota	Lecanoromycetes	Lecanorales	Lecanoraceae	Miriquidica	1	2
Fungi	Ascomycota	Lecanoromycetes	Lecanorales	Lecanoraceae	Myriolecis	1	1
Fungi	Ascomycota	Lecanoromycetes	Lecanorales	Lecanoraceae	Omphalodina	2	3
Fungi	Ascomycota	Lecanoromycetes	Lecanorales	Lecanoraceae	Polyozosia	9	26
Fungi	Ascomycota	Lecanoromycetes	Lecanorales	Lecanoraceae	Protoparmeliopsis	3	9
Fungi	Ascomycota	Lecanoromycetes	Lecanorales	Lecanoraceae	Psorinia	1	2
Fungi	Ascomycota	Lecanoromycetes	Lecanorales	Lecanoraceae	Pyrrhospora	1	12
Fungi	Ascomycota	Lecanoromycetes	Lecanorales	Lecanoraceae	Straminella	1	8
Fungi	Ascomycota	Lecanoromycetes	Lecanorales	Lecanoraceae	Traponora	1	1
Fungi	Ascomycota	Lecanoromycetes	Lecanorales	Parmeliaceae	Alectoria	2	14
Fungi	Ascomycota	Lecanoromycetes	Lecanorales	Parmeliaceae	Allocetraria	1	1
Fungi	Ascomycota	Lecanoromycetes	Lecanorales	Parmeliaceae	Arctoparmelia	2	4
Fungi	Ascomycota	Lecanoromycetes	Lecanorales	Parmeliaceae	Brodoa	1	4
Fungi	Ascomycota	Lecanoromycetes	Lecanorales	Parmeliaceae	Bryoria	4	95
Fungi	Ascomycota	Lecanoromycetes	Lecanorales	Parmeliaceae	Canoparmelia	1	1
Fungi	Ascomycota	Lecanoromycetes	Lecanorales	Parmeliaceae	Cetraria	6	65
Fungi	Ascomycota	Lecanoromycetes	Lecanorales	Parmeliaceae	Cetrelia	1	4
Fungi	Ascomycota	Lecanoromycetes	Lecanorales	Parmeliaceae	Cornicularia	1	14
Fungi	Ascomycota	Lecanoromycetes	Lecanorales	Parmeliaceae	Dactylina	1	2
Fungi	Ascomycota	Lecanoromycetes	Lecanorales	Parmeliaceae	Dolichousnea	1	1
Fungi	Ascomycota	Lecanoromycetes	Lecanorales	Parmeliaceae	Evernia	3	102
Fungi	Ascomycota	Lecanoromycetes	Lecanorales	Parmeliaceae	Flavoparmelia	1	41
Fungi	Ascomycota	Lecanoromycetes	Lecanorales	Parmeliaceae	Flavopunctelia	1	2
Fungi	Ascomycota	Lecanoromycetes	Lecanorales	Parmeliaceae	Hypogymnia	8	94
Fungi	Ascomycota	Lecanoromycetes	Lecanorales	Parmeliaceae	Hypotrachyna	3	4
Fungi	Ascomycota	Lecanoromycetes	Lecanorales	Parmeliaceae	Imshaugia	1	1
Fungi	Ascomycota	Lecanoromycetes	Lecanorales	Parmeliaceae	Letharia	1	4
Fungi	Ascomycota	Lecanoromycetes	Lecanorales	Parmeliaceae	Lethariella	1	14
Fungi	Ascomycota	Lecanoromycetes	Lecanorales	Parmeliaceae	Melanelia	2	5
Fungi	Ascomycota	Lecanoromycetes	Lecanorales	Parmeliaceae	Melanelixia	3	51
Fungi	Ascomycota	Lecanoromycetes	Lecanorales	Parmeliaceae	Melanohalea	3	25
Fungi	Ascomycota	Lecanoromycetes	Lecanorales	Parmeliaceae	Menegazzia	1	2
Fungi	Ascomycota	Lecanoromycetes	Lecanorales	Parmeliaceae	Nephromopsis	3	37
Fungi	Ascomycota	Lecanoromycetes	Lecanorales	Parmeliaceae	Oropogon	1	4
Fungi	Ascomycota	Lecanoromycetes	Lecanorales	Parmeliaceae	Pannoparmelia	1	2
Fungi	Ascomycota	Lecanoromycetes	Lecanorales	Parmeliaceae	Parmelia	6	172
Fungi	Ascomycota	Lecanoromycetes	Lecanorales	Parmeliaceae	Parmelina	4	136
Fungi	Ascomycota	Lecanoromycetes	Lecanorales	Parmeliaceae	Parmeliopsis	3	42
Fungi	Ascomycota	Lecanoromycetes	Lecanorales	Parmeliaceae	Parmotrema	12	136
Fungi	Ascomycota	Lecanoromycetes	Lecanorales	Parmeliaceae	Phacopsis	2	3
Fungi	Ascomycota	Lecanoromycetes	Lecanorales	Parmeliaceae	Platismatia	1	61
Fungi	Ascomycota	Lecanoromycetes	Lecanorales	Parmeliaceae	Pleurosticta	1	14
Fungi	Ascomycota	Lecanoromycetes	Lecanorales	Parmeliaceae	Protoparmelia	4	40
Fungi	Ascomycota	Lecanoromycetes	Lecanorales	Parmeliaceae	Pseudephebe	3	13
Fungi	Ascomycota	Lecanoromycetes	Lecanorales	Parmeliaceae	Pseudevernia	1	75
Fungi	Ascomycota	Lecanoromycetes	Lecanorales	Parmeliaceae	Punctelia	4	25
Fungi	Ascomycota	Lecanoromycetes	Lecanorales	Parmeliaceae	Tuckneraria	1	3
Fungi	Ascomycota	Lecanoromycetes	Lecanorales	Parmeliaceae	Usnea	18	174
Fungi	Ascomycota	Lecanoromycetes	Lecanorales	Parmeliaceae	Usnocetraria	1	5
Fungi	Ascomycota	Lecanoromycetes	Lecanorales	Parmeliaceae	Vulpicida	1	25
Fungi	Ascomycota	Lecanoromycetes	Lecanorales	Parmeliaceae	Xanthoparmelia	6	66
Fungi	Ascomycota	Lecanoromycetes	Lecanorales	Psilolechiaceae	Psilolechia	2	10
Fungi	Ascomycota	Lecanoromycetes	Lecanorales	Psoraceae	Brianaria	1	4
Fungi	Ascomycota	Lecanoromycetes	Lecanorales	Psoraceae	Glyphopeltis	1	1
Fungi	Ascomycota	Lecanoromycetes	Lecanorales	Psoraceae	Protoblastenia	4	21
Fungi	Ascomycota	Lecanoromycetes	Lecanorales	Psoraceae	Psora	6	47
Fungi	Ascomycota	Lecanoromycetes	Lecanorales	Ramalinaceae	Auriculora	1	1
Fungi	Ascomycota	Lecanoromycetes	Lecanorales	Ramalinaceae	Bacidia	15	199
Fungi	Ascomycota	Lecanoromycetes	Lecanorales	Ramalinaceae	Bacidina	12	165
Fungi	Ascomycota	Lecanoromycetes	Lecanorales	Ramalinaceae	Badimia	4	5
Fungi	Ascomycota	Lecanoromycetes	Lecanorales	Ramalinaceae	Bellicidia	1	4
Fungi	Ascomycota	Lecanoromycetes	Lecanorales	Ramalinaceae	Biatora	3	10
Fungi	Ascomycota	Lecanoromycetes	Lecanorales	Ramalinaceae	Bibbya	1	3
Fungi	Ascomycota	Lecanoromycetes	Lecanorales	Ramalinaceae	Bilimbia	3	10
Fungi	Ascomycota	Lecanoromycetes	Lecanorales	Ramalinaceae	Catinaria	3	9
Fungi	Ascomycota	Lecanoromycetes	Lecanorales	Ramalinaceae	Cliostomum	2	16
Fungi	Ascomycota	Lecanoromycetes	Lecanorales	Ramalinaceae	Kiliasia	1	3
Fungi	Ascomycota	Lecanoromycetes	Lecanorales	Ramalinaceae	Lecania	7	42
Fungi	Ascomycota	Lecanoromycetes	Lecanorales	Ramalinaceae	Megalaria	2	28
Fungi	Ascomycota	Lecanoromycetes	Lecanorales	Ramalinaceae	Mycobilimbia	2	7
Fungi	Ascomycota	Lecanoromycetes	Lecanorales	Ramalinaceae	Phyllopsora	1	4
Fungi	Ascomycota	Lecanoromycetes	Lecanorales	Ramalinaceae	Ramalina	27	360
Fungi	Ascomycota	Lecanoromycetes	Lecanorales	Ramalinaceae	Thalloidima	7	72
Fungi	Ascomycota	Lecanoromycetes	Lecanorales	Ramalinaceae	Toninia	7	49
Fungi	Ascomycota	Lecanoromycetes	Lecanorales	Ramalinaceae	Toniniopsis	2	8
Fungi	Ascomycota	Lecanoromycetes	Lecanorales	Ramalinaceae	Waynea	1	1
Fungi	Ascomycota	Lecanoromycetes	Lecanorales	Ramboldiaceae	Ramboldia	1	1
Fungi	Ascomycota	Lecanoromycetes	Lecanorales	Scoliciosporaceae	Scoliciosporum	3	19
Fungi	Ascomycota	Lecanoromycetes	Lecanorales	Sphaerophoraceae	Neophyllis	1	2
Fungi	Ascomycota	Lecanoromycetes	Lecanorales	Sphaerophoraceae	Sphaerophorus	1	15
Fungi	Ascomycota	Lecanoromycetes	Lecanorales	Stereocaulaceae	Lepraria	10	34
Fungi	Ascomycota	Lecanoromycetes	Lecanorales	Stereocaulaceae	Squamarina	7	50
Fungi	Ascomycota	Lecanoromycetes	Lecanorales	Stereocaulaceae	Stereocaulon	13	51
Fungi	Ascomycota	Lecanoromycetes	Lecanorales	Strangosporaceae	Strangospora	2	3
Fungi	Ascomycota	Lecanoromycetes	Lecanorales	Tephromelataceae	Tephromela	2	30
Fungi	Ascomycota	Lecanoromycetes	Lecideales	Lecideaceae	Bryobilimbia	1	11
Fungi	Ascomycota	Lecanoromycetes	Lecideales	Lecideaceae	Clauzadea	4	11
Fungi	Ascomycota	Lecanoromycetes	Lecideales	Lecideaceae	Immersaria	2	3
Fungi	Ascomycota	Lecanoromycetes	Lecideales	Lecideaceae	Lecidea	7	19
Fungi	Ascomycota	Lecanoromycetes	Lecideales	Lecideaceae	Lecidoma	1	2
Fungi	Ascomycota	Lecanoromycetes	Lecideales	Lecideaceae	Poeltidea	1	2
Fungi	Ascomycota	Lecanoromycetes	Lecideales	Lecideaceae	Porpidia	5	16
Fungi	Ascomycota	Lecanoromycetes	Lecideales	Lecideaceae	Romjularia	1	1
Fungi	Ascomycota	Lecanoromycetes	Lecideales	Lopadiaceae	Lopadium	1	2
Fungi	Ascomycota	Lecanoromycetes	Lecideales	Porpidiaceae	Porpidinia	1	5
Fungi	Ascomycota	Lecanoromycetes	Ostropales	Coenogoniaceae	Coenogonium	10	135
Fungi	Ascomycota	Lecanoromycetes	Ostropales	Gomphillaceae	Aderkomyces	1	1
Fungi	Ascomycota	Lecanoromycetes	Ostropales	Gomphillaceae	Asterothyrium	5	10
Fungi	Ascomycota	Lecanoromycetes	Ostropales	Gomphillaceae	Aulaxina	3	13
Fungi	Ascomycota	Lecanoromycetes	Ostropales	Gomphillaceae	Calenia	2	9
Fungi	Ascomycota	Lecanoromycetes	Ostropales	Gomphillaceae	Diploschistella	1	10
Fungi	Ascomycota	Lecanoromycetes	Ostropales	Gomphillaceae	Echinoplaca	4	9
Fungi	Ascomycota	Lecanoromycetes	Ostropales	Gomphillaceae	Gyalectidium	7	232
Fungi	Ascomycota	Lecanoromycetes	Ostropales	Gomphillaceae	Gyalidea	2	3
Fungi	Ascomycota	Lecanoromycetes	Ostropales	Gomphillaceae	Gyalideopsis	5	19
Fungi	Ascomycota	Lecanoromycetes	Ostropales	Gomphillaceae	Jamesiella	1	1
Fungi	Ascomycota	Lecanoromycetes	Ostropales	Gomphillaceae	Paratricharia	1	2
Fungi	Ascomycota	Lecanoromycetes	Ostropales	Gomphillaceae	Rolueckia	1	1
Fungi	Ascomycota	Lecanoromycetes	Ostropales	Gomphillaceae	Tricharia	3	6
Fungi	Ascomycota	Lecanoromycetes	Ostropales	Graphidaceae	Chroodiscus	2	5
Fungi	Ascomycota	Lecanoromycetes	Ostropales	Graphidaceae	Diploschistes	10	86
Fungi	Ascomycota	Lecanoromycetes	Ostropales	Graphidaceae	Gintarasia	1	2
Fungi	Ascomycota	Lecanoromycetes	Ostropales	Graphidaceae	Graphis	2	121
Fungi	Ascomycota	Lecanoromycetes	Ostropales	Graphidaceae	Phaeographis	3	11
Fungi	Ascomycota	Lecanoromycetes	Ostropales	Graphidaceae	Thelotrema	1	23
Fungi	Ascomycota	Lecanoromycetes	Ostropales	Graphidaceae	Xalocoa	1	12
Fungi	Ascomycota	Lecanoromycetes	Ostropales	Phlyctidaceae	Phlyctis	3	23
Fungi	Ascomycota	Lecanoromycetes	Ostropales	Porinaceae	Porina	14	455
Fungi	Ascomycota	Lecanoromycetes	Ostropales	Porinaceae	Pseudosagedia	9	355
Fungi	Ascomycota	Lecanoromycetes	Ostropales	Porinaceae	Trichothelium	3	9
Fungi	Ascomycota	Lecanoromycetes	Ostropales	Sagiolechiaceae	Sagiolechia	1	2
Fungi	Ascomycota	Lecanoromycetes	Ostropales	Stictidaceae	Absconditella	2	3
Fungi	Ascomycota	Lecanoromycetes	Ostropales	Stictidaceae	Conotremopsis	1	1
Fungi	Ascomycota	Lecanoromycetes	Ostropales	Stictidaceae	Ingvariella	1	1
Fungi	Ascomycota	Lecanoromycetes	Ostropales	Stictidaceae	Petractis	2	11
Fungi	Ascomycota	Lecanoromycetes	Ostropales	Stictidaceae	Thelopsis	2	25
Fungi	Ascomycota	Lecanoromycetes	Ostropales	Stictidaceae	Topelia	3	27
Fungi	Ascomycota	Lecanoromycetes	Ostropales	Thelenellaceae	Aspidothelium	1	2
Fungi	Ascomycota	Lecanoromycetes	Ostropales	Thelenellaceae	Julella	2	3
Fungi	Ascomycota	Lecanoromycetes	Ostropales	Thelenellaceae	Polyblastiopsis	1	2
Fungi	Ascomycota	Lecanoromycetes	Ostropales	Thelenellaceae	Thelenella	3	29
Fungi	Ascomycota	Lecanoromycetes	Peltigerales	Coccocarpiaceae	Coccocarpia	1	1
Fungi	Ascomycota	Lecanoromycetes	Peltigerales	Collemataceae	Blennothallia	1	8
Fungi	Ascomycota	Lecanoromycetes	Peltigerales	Collemataceae	Callome	1	2
Fungi	Ascomycota	Lecanoromycetes	Peltigerales	Collemataceae	Collema	7	173
Fungi	Ascomycota	Lecanoromycetes	Peltigerales	Collemataceae	Enchylium	5	32
Fungi	Ascomycota	Lecanoromycetes	Peltigerales	Collemataceae	Lathagrium	5	27
Fungi	Ascomycota	Lecanoromycetes	Peltigerales	Collemataceae	Leptogium	7	62
Fungi	Ascomycota	Lecanoromycetes	Peltigerales	Collemataceae	Pseudoleptogium	1	2
Fungi	Ascomycota	Lecanoromycetes	Peltigerales	Collemataceae	Rostania	1	3
Fungi	Ascomycota	Lecanoromycetes	Peltigerales	Collemataceae	Scytinium	13	48
Fungi	Ascomycota	Lecanoromycetes	Peltigerales	Koerberiaceae	Koerberia	1	65
Fungi	Ascomycota	Lecanoromycetes	Peltigerales	Lobariaceae	Lobaria	1	64
Fungi	Ascomycota	Lecanoromycetes	Peltigerales	Lobariaceae	Lobarina	1	8
Fungi	Ascomycota	Lecanoromycetes	Peltigerales	Lobariaceae	Podostictina	1	2
Fungi	Ascomycota	Lecanoromycetes	Peltigerales	Lobariaceae	Pseudocyphellaria	7	18
Fungi	Ascomycota	Lecanoromycetes	Peltigerales	Lobariaceae	Ricasolia	3	96
Fungi	Ascomycota	Lecanoromycetes	Peltigerales	Lobariaceae	Sticta	7	21
Fungi	Ascomycota	Lecanoromycetes	Peltigerales	Lobariaceae	Yarrumia	2	8
Fungi	Ascomycota	Lecanoromycetes	Peltigerales	Massalongiaceae	Leptochidium	1	9
Fungi	Ascomycota	Lecanoromycetes	Peltigerales	Massalongiaceae	Polychidium	1	6
Fungi	Ascomycota	Lecanoromycetes	Peltigerales	Nephromataceae	Nephroma	6	44
Fungi	Ascomycota	Lecanoromycetes	Peltigerales	Pannariaceae	Degelia	2	4
Fungi	Ascomycota	Lecanoromycetes	Peltigerales	Pannariaceae	Fuscopannaria	5	16
Fungi	Ascomycota	Lecanoromycetes	Peltigerales	Pannariaceae	Pannaria	5	27
Fungi	Ascomycota	Lecanoromycetes	Peltigerales	Pannariaceae	Parmeliella	3	54
Fungi	Ascomycota	Lecanoromycetes	Peltigerales	Pannariaceae	Pectenia	2	143
Fungi	Ascomycota	Lecanoromycetes	Peltigerales	Pannariaceae	Protopannaria	1	1
Fungi	Ascomycota	Lecanoromycetes	Peltigerales	Pannariaceae	Psoroma	2	19
Fungi	Ascomycota	Lecanoromycetes	Peltigerales	Pannariaceae	Staurolemma	1	3
Fungi	Ascomycota	Lecanoromycetes	Peltigerales	Peltigeraceae	Peltigera	14	146
Fungi	Ascomycota	Lecanoromycetes	Peltigerales	Peltigeraceae	Solorina	3	23
Fungi	Ascomycota	Lecanoromycetes	Peltigerales	Placynthiaceae	Placynthium	4	25
Fungi	Ascomycota	Lecanoromycetes	Peltigerales	Vahliellaceae	Vahliella	1	3
Fungi	Ascomycota	Lecanoromycetes	Pertusariales	Coccotremataceae	Coccotrema	1	2
Fungi	Ascomycota	Lecanoromycetes	Pertusariales	Icmadophilaceae	Dibaeis	2	3
Fungi	Ascomycota	Lecanoromycetes	Pertusariales	Icmadophilaceae	Icmadophila	1	11
Fungi	Ascomycota	Lecanoromycetes	Pertusariales	Icmadophilaceae	Siphula	2	4
Fungi	Ascomycota	Lecanoromycetes	Pertusariales	Icmadophilaceae	Thamnolia	2	4
Fungi	Ascomycota	Lecanoromycetes	Pertusariales	Megasporaceae	Aspicilia	2	41
Fungi	Ascomycota	Lecanoromycetes	Pertusariales	Megasporaceae	Aspiciliella	1	4
Fungi	Ascomycota	Lecanoromycetes	Pertusariales	Megasporaceae	Circinaria	2	13
Fungi	Ascomycota	Lecanoromycetes	Pertusariales	Megasporaceae	Lobothallia	3	13
Fungi	Ascomycota	Lecanoromycetes	Pertusariales	Megasporaceae	Megaspora	1	15
Fungi	Ascomycota	Lecanoromycetes	Pertusariales	Microcaliciaceae	Microcalicium	3	12
Fungi	Ascomycota	Lecanoromycetes	Pertusariales	Ochrolechiaceae	Ochrolechia	7	19
Fungi	Ascomycota	Lecanoromycetes	Pertusariales	Pertusariaceae	Lepra	6	103
Fungi	Ascomycota	Lecanoromycetes	Pertusariales	Pertusariaceae	Pertusaria	12	199
Fungi	Ascomycota	Lecanoromycetes	Pertusariales	Pertusariaceae	Segestria	3	95
Fungi	Ascomycota	Lecanoromycetes	Pertusariales	Varicellariaceae	Varicellaria	1	4
Fungi	Ascomycota	Lecanoromycetes	Rhizocarpales	Rhizocarpaceae	Rhizocarpon	16	81
Fungi	Ascomycota	Lecanoromycetes	Rhizocarpales	Sporastatiaceae	Toensbergia	1	1
Fungi	Ascomycota	Lecanoromycetes	Schaereriales	Schaereriaceae	Schaereria	1	2
Fungi	Ascomycota	Lecanoromycetes	Teloschistales	Leprocaulaceae	Leprocaulon	1	15
Fungi	Ascomycota	Lecanoromycetes	Teloschistales	Megalosporaceae	Megalospora	2	4
Fungi	Ascomycota	Lecanoromycetes	Teloschistales	Teloschistaceae	Athallia	5	20
Fungi	Ascomycota	Lecanoromycetes	Teloschistales	Teloschistaceae	Blastenia	6	25
Fungi	Ascomycota	Lecanoromycetes	Teloschistales	Teloschistaceae	Bryoplaca	1	1
Fungi	Ascomycota	Lecanoromycetes	Teloschistales	Teloschistaceae	Calogaya	3	9
Fungi	Ascomycota	Lecanoromycetes	Teloschistales	Teloschistaceae	Caloplaca	14	208
Fungi	Ascomycota	Lecanoromycetes	Teloschistales	Teloschistaceae	Cerothallia	1	4
Fungi	Ascomycota	Lecanoromycetes	Teloschistales	Teloschistaceae	Flavoplaca	6	18
Fungi	Ascomycota	Lecanoromycetes	Teloschistales	Teloschistaceae	Fulgensia	1	11
Fungi	Ascomycota	Lecanoromycetes	Teloschistales	Teloschistaceae	Gallowayella	2	54
Fungi	Ascomycota	Lecanoromycetes	Teloschistales	Teloschistaceae	Gyalolechia	7	45
Fungi	Ascomycota	Lecanoromycetes	Teloschistales	Teloschistaceae	Kuettlingeria	6	21
Fungi	Ascomycota	Lecanoromycetes	Teloschistales	Teloschistaceae	Lendemeriella	1	3
Fungi	Ascomycota	Lecanoromycetes	Teloschistales	Teloschistaceae	Leproplaca	4	18
Fungi	Ascomycota	Lecanoromycetes	Teloschistales	Teloschistaceae	Niorma	1	13
Fungi	Ascomycota	Lecanoromycetes	Teloschistales	Teloschistaceae	Opeltia	1	8
Fungi	Ascomycota	Lecanoromycetes	Teloschistales	Teloschistaceae	Oxneria	1	1
Fungi	Ascomycota	Lecanoromycetes	Teloschistales	Teloschistaceae	Parvoplaca	1	1
Fungi	Ascomycota	Lecanoromycetes	Teloschistales	Teloschistaceae	Pisutiella	2	3
Fungi	Ascomycota	Lecanoromycetes	Teloschistales	Teloschistaceae	Polycauliona	2	23
Fungi	Ascomycota	Lecanoromycetes	Teloschistales	Teloschistaceae	Pyrenodesmia	3	9
Fungi	Ascomycota	Lecanoromycetes	Teloschistales	Teloschistaceae	Rufoplaca	2	4
Fungi	Ascomycota	Lecanoromycetes	Teloschistales	Teloschistaceae	Sanguineodiscus	1	9
Fungi	Ascomycota	Lecanoromycetes	Teloschistales	Teloschistaceae	Seirophora	1	13
Fungi	Ascomycota	Lecanoromycetes	Teloschistales	Teloschistaceae	Teloschistes	2	6
Fungi	Ascomycota	Lecanoromycetes	Teloschistales	Teloschistaceae	Variospora	4	17
Fungi	Ascomycota	Lecanoromycetes	Teloschistales	Teloschistaceae	Xanthaptychia	1	1
Fungi	Ascomycota	Lecanoromycetes	Teloschistales	Teloschistaceae	Xanthocarpia	1	5
Fungi	Ascomycota	Lecanoromycetes	Teloschistales	Teloschistaceae	Xanthoria	5	176
Fungi	Ascomycota	Lecanoromycetes	Umbilicariales	Arthrorhaphidaceae	Arthrorhaphis	3	9
Fungi	Ascomycota	Lecanoromycetes	Umbilicariales	Fuscideaceae	Fuscidea	1	17
Fungi	Ascomycota	Lecanoromycetes	Umbilicariales	Ophioparmaceae	Hypocenomyce	3	61
Fungi	Ascomycota	Lecanoromycetes	Umbilicariales	Umbilicariaceae	Lasallia	3	35
Fungi	Ascomycota	Lecanoromycetes	Umbilicariales	Umbilicariaceae	Umbilicaria	19	273
Fungi	Ascomycota	Leotiomycetes	Helotiales	Cordieritidaceae	Diplolaeviopsis	1	1
Fungi	Ascomycota	Leotiomycetes	Helotiales	Cordieritidaceae	Skyttea	2	7
Fungi	Ascomycota	Leotiomycetes	Helotiales	Cordieritidaceae	Unguiculariopsis	1	10
Fungi	Ascomycota	Leotiomycetes	Helotiales	Incertae sedis	Coniothecium	1	5
Fungi	Ascomycota	Leotiomycetes	Helotiales	Mollisiaceae	Trimmatostroma	2	3
Fungi	Ascomycota	Leotiomycetes	Incertae sedis	Incertae sedis	Epicladonia	1	4
Fungi	Ascomycota	Lichinomycetes	Lichinales	Gloeoheppiaceae	Gloeoheppia	1	1
Fungi	Ascomycota	Lichinomycetes	Lichinales	Lichinaceae	Anema	2	28
Fungi	Ascomycota	Lichinomycetes	Lichinales	Lichinaceae	Cryptothele	1	2
Fungi	Ascomycota	Lichinomycetes	Lichinales	Lichinaceae	Ephebe	1	2
Fungi	Ascomycota	Lichinomycetes	Lichinales	Lichinaceae	Heppia	2	11
Fungi	Ascomycota	Lichinomycetes	Lichinales	Lichinaceae	Lichinella	1	20
Fungi	Ascomycota	Lichinomycetes	Lichinales	Lichinaceae	Paulia	1	2
Fungi	Ascomycota	Lichinomycetes	Lichinales	Lichinaceae	Peccania	1	2
Fungi	Ascomycota	Lichinomycetes	Lichinales	Lichinaceae	Phylliscum	1	2
Fungi	Ascomycota	Lichinomycetes	Lichinales	Lichinaceae	Pyrenopsis	1	5
Fungi	Ascomycota	Lichinomycetes	Lichinales	Lichinaceae	Synalissa	1	3
Fungi	Ascomycota	Lichinomycetes	Lichinales	Lichinaceae	Thermutis	1	2
Fungi	Ascomycota	Lichinomycetes	Lichinales	Lichinaceae	Thyrea	2	8
Fungi	Ascomycota	Lichinomycetes	Lichinales	Lichinaceae	Zahlbrucknerella	1	2
Fungi	Ascomycota	Lichinomycetes	Lichinales	Peltulaceae	Peltula	2	22
Fungi	Ascomycota	Sordariomycetes	Chaetosphaeriales	Chaetosphaeriaceae	Ellisembia	1	2
Fungi	Ascomycota	Sordariomycetes	Hypocreales	Bionectriaceae	Acremonium	1	3
Fungi	Ascomycota	Sordariomycetes	Hypocreales	Bionectriaceae	Nectriopsis	2	3
Fungi	Ascomycota	Sordariomycetes	Hypocreales	Bionectriaceae	Paranectria	2	3
Fungi	Ascomycota	Sordariomycetes	Hypocreales	Bionectriaceae	Pronectria	4	7
Fungi	Ascomycota	Sordariomycetes	Hypocreales	Bionectriaceae	Trichonectria	1	1
Fungi	Ascomycota	Sordariomycetes	Hypocreales	Incertae sedis	Illosporiopsis	1	16
Fungi	Ascomycota	Sordariomycetes	Hypocreales	Incertae sedis	Illosporium	1	1
Fungi	Ascomycota	Sordariomycetes	Hypocreales	Nectriaceae	Nectria	1	5
Fungi	Ascomycota	Sordariomycetes	Hypocreales	Nectriaceae	Xenonectriella	1	1
Fungi	Ascomycota	Sordariomycetes	Phomatosporales	Phomatosporaceae	Phomatospora	1	1
Fungi	Ascomycota	Sordariomycetes	Phyllachorales	Phyllachoraceae	Lichenochora	1	9
Fungi	Basidiomycota	Agaricomycetes	Agaricales	Hygrophoraceae	Cora	2	6
Fungi	Basidiomycota	Agaricomycetes	Agaricales	Hygrophoraceae	Dictyonema	2	5
Fungi	Basidiomycota	Agaricomycetes	Agaricales	Hygrophoraceae	Lichenomphalia	2	3
Fungi	Basidiomycota	Agaricomycetes	Atheliales	Atheliaceae	Athelia	1	3
Fungi	Basidiomycota	Agaricomycetes	Cantharellales	Hydnaceae	Multiclavula	1	2
Fungi	Basidiomycota	Agaricomycetes	Corticiales	Corticiaceae	Erythricium	2	18
Fungi	Basidiomycota	Agaricomycetes	Corticiales	Corticiaceae	Laetisaria	1	1
Fungi	Basidiomycota	Agaricomycetes	Corticiales	Corticiaceae	Marchandiomyces	1	7
Fungi	Basidiomycota	Tremellomycetes	Filobasidiales	Filobasidiaceae	Zyzygomyces	1	20
Fungi	Basidiomycota	Tremellomycetes	Tremellales	Bulleraceae	Biatoropsis	1	2
Fungi	Basidiomycota	Tremellomycetes	Tremellales	Tremellaceae	Tremella	4	9
Fungi	Incertae sedis	Incertae sedis	Incertae sedis	Incertae sedis	Incertae sedis	12	18
